# Supplementary material for: Genomic basis for early-life mortality in sharpsnout seabream
Source: Sci Rep. 2022 Oct 14;12:17265. doi: 10.1038/s41598-022-21597-3 (PMC9568528; doi:10.1038/s41598-022-21597-3)
Supplement: Supplementary file 1 — Supplementary Tables. [file 41598_2022_21597_MOESM1_ESM.xlsx]

## Sheet: Table S1
Table S1: PERMANOVA pseudo-F and R2 for the effect of age group and locality in the studied early life traits. Bold pseudo-F values indicate significant effects at α=0.05.
		Age group	Locality	Age group: Locality
Hatch date	F.Model	72.78	34.83	7.23
	R2	0.29	0.28	0.06
Hatch size	F.Model	2021-11-02	2021-05-03	2021-07-03
	R2	0.02	0.06	0.06
Moon hatch	F.Model	0.91	1.19	0.88
	R2	0.01	0.02	0.02
PLD	F.Model	8.21	18.81	2.69
	R2	0.06	0.26	0.04
GRPLD	F.Model	59.69	26.93	5.56
	R2	0.27	0.25	0.05
SST	F.Model	151.96	41.79	18.16
	R2	0.42	0.23	0.10
Settlement date	F.Model	77.25	24.97	6.97
	R2	0.33	0.21	0.06
Settlement size	F.Model	0.50	0.52	2.51
	R2	0.00	0.01	0.05
Moon settlement	F.Model	1.98	2021-07-03	0.55
	R2	0.02	0.06	0.01

## Sheet: Table S2
Table S2: PERMANOVA pseudo-F and R2 for the influence of age group in PLD, GRPLD and hatch date for the locality-specific analysis. Bold pseudo-F values indicate significant effects at α=0.05.
		Blanes	Xabia	Aguamarga
Hatch date	F.Model	74.34	14.16	14.58
	R2	0.67	0.37	0.30
Hatch size	F.Model	0.07	3.58	1.52
	R2	0.00	0.13	0.04
Moon hatch	F.Model	0.21	1.98	0.32
	R2	0.01	0.08	0.01
PLD	F.Model	2.65	0.64	10.46
	R2	0.07	0.03	0.24
GRPLD	F.Model	39.85	1.28	2021-10-13
	R2	0.53	0.05	0.28
SST	F.Model	100.94	17.43	18.19
	R2	0.74	0.42	0.35
Settlement date	F.Model	70.24	12.21	18.17
	R2	0.66	0.34	0.35
Settlement size	F.Model	3.53	0.19	1.92
	R2	0.09	0.01	0.05
Moon settlement	F.Model	2.53	0.94	0.44
	R2	0.07	0.04	0.01

## Sheet: Table S3
Table S3: Pairwise Fst analysis using haplotype loci. Bold p-values mean significance at α=0.05. Fst values are provided within locality (diagonal), between localities for settlers (below diagonal) and between localities for survivors (above diagonal).
		Survivors
		Blanes	Xabia	Aguamarga
Settlers	Blanes	0.002	0.0101	0.0008
	Xabia	0.0078	-0.005	0.0061
	Aguamarga	0.0102	-0.0024	0.007

## Sheet: TableS4
Table S4: Number of SNPs, number of percentage of mapped loci and gene biotype.
		Total	RDA	parallel RDA
	Loci	58095	7265	122
mapped	multiple	653	139	1
	unique	13362	1167	16
unique	intergenic	3874	372	3
	genic	9488	795	13
gene categories	exons	2533	169	3
	introns	6955	626	10
biotype	protein coding	5252	701	13
	lncRNA	238	33	-
	pseudogenes	25	2	-
	tRNA	1	-	-

## Sheet: TableS5
Table S5: Allele frequency of settlers and survivors of the parallel loci located in exons.
Locus	Allele	Settlers	Survivors	Chi-square	p-value
Locus_53477	C	61	31
Locus_53477	A	58	21	1.0163	0.313404
Locus_93132	G	114	62
Locus_93132	C	8	3	0.2889	0.590945
Locus_94259	Arg	78	44
Locus_94259	Val	40	8	6.1055	0.013476

## Sheet: TableS6
Table S6: Characterization of the six amino acids found in the 74 fish species analysis.
aa	abundance (%)	classification	other	substitutions in Blossum62 for Arginine
arginine	48.6	basic	positively charged	5
lysine	31.1	basic	positively charged	2
threonine	13.5	hidroxylic	polar, uncharged	-1
serine	4.1	hidroxylic	polar, uncharged	-1
methionine	1.4	aliphatic	non polar and hydrophobic, sulphur containing	-1
valine	1.4	aliphatic	non polar and hydrophobic	-3
